# Supplementary material for: Mass Spectrometry-Based Proteomic Characterization of Cutaneous Melanoma Ectosomes Reveals the Presence of Cancer-Related Molecules
Source: Int J Mol Sci. 2020 Apr 22;21(8):2934. doi: 10.3390/ijms21082934 (PMC7215915; doi:10.3390/ijms21082934)
Supplement: Supplementary file 1 [file ijms-21-02934-s001.zip]

Archive with 5 entries (5 files):
- Supplementary Data/~$pplementary Data 3.docx
- Supplementary Data/Supplementary Data 1.xlsx
- Supplementary Data/Supplementary Data 2.pdf
- Supplementary Data/Supplementary Data 3.pdf
- Supplementary Data/Supplementary Data 4.xlsx
